# Supplementary material for: Older Adults’ Access to Pharmacological Treatment, a Human Right to Health: Scoping Review (2020–2025)
Source: Pharmacy (Basel). 2026 Mar 12;14(2):46. doi: 10.3390/pharmacy14020046 (PMC13010731; doi:10.3390/pharmacy14020046)
Supplement: Supplementary file 1 [file pharmacy-14-00046-s001.zip]

Archive with 1 entries (1 files):
- pharmacy-4147214-supplementary.pdf
